# Supplementary material for: Intestinal linoleic acid contributes to the protective effects of Akkermansia muciniphila against Listeria monocytogenes infection in mice
Source: Imeta. 2024 Apr 27;3(3):e196. doi: 10.1002/imt2.196 (PMC11183177; doi:10.1002/imt2.196)
Supplement: Supplementary file 2 — Table S1. Primer sequences for RT‐qPCR. [file IMT2-3-e196-s002.xlsx]

## Sheet: Table S1
Table S1 Primer sequences for RT-qPCR
Target gene	Primer sequences (5’-3’)
Genes for mice
Gadph	TGGAGAAACCTGCCAAGTATGA	TGGAAGAATGGGAGTTGCTGT
Claudin 1	AGCTGCCTGTTCCATGTACT	CTCCCATTTGTCTGCTGCTC
ZO-1	ACCCGAAACTGATGCTGTGGATAG	AAATGGCCGGGCAGAACTTGTGTA
ZO-2	TCATCAAAGAAATGACCAGAACA	TCTCAGTAACAGTGCCGTTGA
ZO-3	AGGCCGTGCAGTTTCTGT	GCGAGACTGGACCATCTTCT
Occludin	ACGGACCCTGACCACTATGA	TCAGCAGCAGCCATGTACTC
TNF-α	CTCATGCACCACCATCAAGG	ACCTGACCACTCTCCCTTTG
IL-6	CTCTGGCGGAGCTATTGAGA	AAGTCTCCTGCGTGGAGAAA
IL-1β	CAACCAACAAGTGATATTCTCCATG	GATCCACACTCTCCAGCTGCA
iNOS	GGGCTGACCTGTTTCCTACT	GGAGGTTGAGACCCAATGGA
TLR-4	GCTCTCAGCCATCCACAAAG	GAGTCGGGAAGAGGAAGAGG
GPR40	GTCTTTGCCTTGGCCCACTT	TGTTGATGCCCAGGGAACTG
Genes for human
ACTB	TCGTGCGTGACATTAAGGAG	AGGAAGGAAGGCTGGAAGAG
GPR40	GCCCACTTCTTCCCACTCT	ACCAGACCCAGGTGACACA
TNFR1	CTGCCAGGAGAAACAGAACAC	AGGGATAAAAGGCAAAGACCA
TNF-α	ACAACAACAATCTGAGGTGCC	TGGTAGGAGACGGCGATGC
TNFR2	TTCCAGAAAACCCCAGCA	TGGCCTGAGGTGATGCTT
PPARγ	ATGGAGCCCAAGTTTGAGTTT	TGTCTGAGGTCCGTCATTTTC
IL-6	TTCAATGAGGAGACTTGCCTG	ACAACAACAATCTGAGGTGCC
IL-1β	AGCTGGAGAGTGTAGATCCCAA	TGTTTTCTGCTTGAGAGGTGCT

## Sheet: Figure 1
Figure 1A
Bacteria loads (LOG CFU)
Treatments	Lm										AKK+Lm										HK-AKK+Lm
Ileum	5.77815	5.73239	5.58433	6.13988	6.75587	5.19313	5.97128	5.49416	6.07918	6.03822	4.81954	4.98227	4.92428	4.73239	5.17609	5.58433	5.12057	5.77379	5.5563		5.41162	5.07918	5.25527	5.4216	5.29666	5.45939	5.85733	6.24055	6.04999	6.36922
Colon	5.29666	6.13988	5.95424	5.70243	6.80346	6.43996	6.32098	6.40346	6.4304	6.33445	5.64147	5.52634	4.47712	4.73239	6.0983	5.33445	5.22531	5.56348	6.15836		6.73239	6.23905	6.02366	6.71767	6.64738	6.25237	7.10243	6.79519	5.73239	5.5563
MLN	5.44716	5.64345	6.61278	5.92428	6.56348	5.76343	5.62325	5.62325	5.34242	5.60206	5.07918	5.20412	4.90309	5.60206	5.5563	5.716	5.30103	5	4.90309		5.90309	5.60206	5.77815	5.66276	5.60206	6.38739	6.32634	5.8451	5.30103	6.53148
Feces	5.20412	5.8921	5.38021	5.38021	6.53148	4.64345	6.67025	5.99123	5.15229	4.90309	4.53148	4.8451	4	4.62325	5.5563	5.23553	5.77815	4.5563	4.91381		4.85733	4.53148	5.30103	4.14613	6.16435	4.98227	4.53148	4.79239	5.34242	6.95713
Liver	6.10037	7.36586	7.92117	5.53403	7.13799	7.93952	7.2465	7.21112	6.549	6.03342	4.13988	4.87157	4.93044	5.62941	5.45117	5.40243	6.22531	5.76042	5.2833		6.22531	6.76042	7.67191	7.2159	7.31091	5.43136	7.34282	5.38021	6.05691	7.93651
Spleen	6.63548	5.95424	7.29137	6.19313	6.29666	7.64028	7.10856	6.79934	6.5563	6.32222	5.5563	5.92428	5.68124	5.85733	5.85733	5.38021	5.25527	5.47712	5.5563		6.54158	6.13988	5.5563	7.01115	6.65321	6.07918	6.83506	6.33445	6.13988	7.45209
Figure 1B
ELISA	(pg/mL)
	IL-1β						IL-6
	Control	AKK	Lm	AKK+Lm			Control	AKK	Lm	AKK+Lm
	500.385	525	637.308	621.923			250.857	284.19	382.286	308.952
	568.077	471.923	665.769	628.077			282.762	250.381	401.333	325.143
	489.615	575.769	695.769	568.077			330.381	313.238	393.714	347.524
Mean	519.359	524.231	666.282	606.026		Mean	288	282.603	392.444	327.206
SD	34.7282	42.3985	23.8696	26.9512		SD	32.6761	25.6858	7.82782	15.8142
Figure 1C
RT-PCR
	Ileum IL-6					Ileum IL-1β
	Control	AKK	Lm	AKK+Lm		Control	AKK	Lm	AKK+Lm
	0.944791	1.17042	5.42963	2.33722		0.933922	0.619043	1.59142	3.00698
	0.899356	1.06752	7.10359	2.86012		0.80975	1.41352	1.04652	1.96242
	0.898536	0.802256	6.10836	4.876		0.72601	0.675021	1.79118	3.63668
	1.01719	0.63452	5.93595	5.61943		1.46717	1.47955	1.39532	3.54423
	0.966837	0.834429	5.82992	3.26576		0.831976	1.18902	1.2798	3.12264
	1.09826	1.16416	7.8828	4.62025		1.14209	0.531283	1.83154	3.14059
Figure 1D
RT-PCR
	Colon IL-6					Colon IL-1β
	Control	AKK	Lm	AKK+Lm		Control	AKK	Lm	AKK+Lm
	1.0932	1.20431	1.55214	0.52066		1.24509	0.807021	6.81104	3.02018
	0.534542	0.805985	2.14138	1.46912		0.62291	1.14818	5.35696	5.58065
	1.07277	0.584885	1.89119	1.14423		1.03719	0.941009	9.00495	3.72114
	1.37538	1.18552	2.11547	1.46027		0.70848	0.581108	5.78547	5.66209
	0.513254	0.964713	2.16577	1.52428		1.04367	1.03107	8.40035	5.62394
	0.92288	0.688356	2.49052	1.21634		1.31238	0.672257	8.10871	3.29705
Figure 1E						Figure 1F
RT-PCR						RT-PCR
	Ileum ZO-1						Colon ZO-1
	Control	AKK	Lm	AKK+Lm			Control	AKK	Lm	AKK+Lm
	1.04883	1.14152	0.156846	0.489785			1.10913	1.268	0.403785	0.922672
	1.24089	1.18266	0.16644	0.32361			0.78345	0.951366	0.554573	0.674084
	1.2697	1.16742	0.0943044	0.42114			1.26914	1.68571	0.321525	0.599406
	0.814805	1.29753	0.133214	0.546923			0.61969	1.2201	0.484884	1.21092
	0.876023	1.69318	0.0856725	0.64361			1.08552	1.71265	0.381291	0.549245
	0.744842	1.01399	0.122017	0.390932			1.04516	1.68664	0.20727	0.93488
Figure 1G
Phylum	Control_1	Control_2	Control_3	Control_4	Control_5	Akk_1	Akk_2	Akk_3	Akk_4	Akk_5	Akk_Lm_1	Akk_Lm_2	Akk_Lm_3	Akk_Lm_4	Akk_Lm_5	Lm_1	Lm_2	Lm_3	Lm_4	Lm_5
p__Bacteroidetes	67.0078	66.6332	68.2511	61.3321	74.8262	72.994	69.2596	73.8215	67.5868	59.4808	63.3661	54.2956	62.5608	61.8175	45.422	45.6148	52.811	34.4696	48.6546	66.4622
p__Firmicutes	25.3967	22.7052	24.261	27.7805	14.7636	14.6768	17.0514	14.803	17.7056	16.899	30.6858	39.3255	33.4767	31.209	47.3905	46.4646	37.0284	54.7172	37.1186	20.6247
p__Proteobacteria	3.79496	3.94165	4.01459	4.753	4.43966	4.32101	3.96201	3.96476	2.53691	2.06271	2.59541	2.94767	2.26589	3.12238	3.81767	3.63344	3.91865	5.12147	6.93103	2.55281
p__Verrucomicrobia	0.878754	5.17054	0.877678	1.3845	4.01835	6.03909	8.65251	6.02312	10.0731	20.6271	0.203735	0.227101	0.036779	0.161219	0.027866	0.027561	1.41857	0.485883	0.57646	0.034266
p__Epsilonbacteraeota	1.60549	0.059912	1.12738	3.33936	0.374027	0.652526	0.282896	0.451273	1.19859	0.21521	0.797224	2.12579	0.337406	2.11558	0.551354	2.93676	3.30017	3.50249	3.83706	7.7047
p__Deferribacteres	0.470894	0.235468	0.299039	0.329643	0.374027	0.725667	0.080618	0.262475	0.400565	0.03642	0.308555	0.010814	0.041576	0.452399	2.23527	0.09187	0.868811	0.671607	1.85773	0.011993
p__unclassified	0.250278	0.118431	0.532289	0.357241	0.442158	0.243801	0.089413	0.092097	0.043472	0.221832	0.033956	0.339879	0.294231	0.480366	0.370223	0.629306	0.281423	0.118188	0.148619	1.5077
p__Patescibacteria	0.278087	0.146297	0.278106	0.354175	0.102892	0.025814	0.004397	0.019954	0.017078	0.023177	1.61217	0.1514	0.452539	0.449109	0.083599	0.151585	0.029451	0.671607	0.380553	0.030839
p__Actinobacteria	0.265109	0.847127	0.27362	0.309711	0.493604	0.240933	0.43094	0.194938	0.285674	0.324471	0.206688	0.094239	0.091147	0.098705	0.019904	0.218956	0.188161	0.110684	0.362539	0.049686
p__Cyanobacteria	0.020393	0.011146	0.00299	0.026065	0.061179	0.02438	0.137783	0.336153	0.074524	0.109261	0.094486	0.431028	0.380581	0.0839	0.071656	0.128617	0.080173	0.071288	0.074309	0.978293
p__Tenericutes	0.005562	0.100318	0.059808	0.010733	0.066741	0.008605	0.026384	0.027629	0.012421	0	0.063483	0.00618	0.036779	0.00658	0.005971	0.027561	0.035996	0.041272	0.027022	0.042832
p__Fusobacteria	0.012977	0.022293	0.019438	0	0.016685	0.034419	0.007329	0	0.038814	0	0.008858	0.032443	0.022387	0	0.003981	0.045935	0.022907	0.015008	0.022518	0
p__Acidobacteria	0.012977	0.00836	0	0	0.020857	0.002868	0.011726	0	0.020184	0	0.023621	0.007725	0	0.00329	0	0.01378	0.013089	0	0.009007	0
p__Chloroflexi	0	0	0.00299	0.013799	0	0.010039	0	0.00307	0.003105	0	0	0	0	0	0	0	0.003272	0	0	0
p__Gemmatimonadetes	0	0	0	0.006133	0	0	0	0	0.003105	0	0	0	0	0	0	0.003062	0	0	0	0
p__Planctomycetes	0	0	0	0	0	0	0	0	0	0	0	0.004635	0	0	0	0.003062	0	0	0	0
p__Synergistetes	0	0	0	0	0	0	0.002932	0	0	0	0	0	0.003198	0	0	0	0	0	0	0
p__Spirochaetes	0	0	0	0	0	0	0	0	0	0	0	0	0	0	0	0.006125	0	0	0	0
p__BRC1	0	0	0	0	0	0	0	0	0	0	0	0	0	0	0	0	0	0.003752	0	0
p__Nitrospirae	0	0	0	0.003066	0	0	0	0	0	0	0	0	0	0	0	0	0	0	0	0
p__Modulibacteria	0	0	0	0	0	0	0	0	0	0	0	0	0	0	0	0.003062	0	0	0	0
Figure 1H
Bacteria loads (LOG CFU)
Treatments	Control~Lm										AKK~Lm
Ileum	5.76343	5.69241	5.79969	5.54407	5.84819	5.59107	6.16137	6.07918	6.02119	6	4.75587	4.77815	4.85733	4.8451	5.0607	4.69897	5.39794	5	4.69897	4.89248
Colon	5.61648	5.62325	5.62583	5.42325	5.58546	5.62839	5.39794	5.81291	6	6.17609	4.8293	4.86629	4.43136	5.19728	5.25527	5.23679	4.87506	4.75012	4.57403	4.91645
MLN	5.50853	5.21085	5.49136	5	5.09691	5.51188	5.39794	5.81954	5.59934	5.16879	4.60206	4.62839	4.72016	4.69897	4.39794	4.87506	4.79934	5.1245	4.94547	4.97955
Feces	4.65321	4.98227	4.76343	5.02119	5.16137	5.09691	5.51188	5.09691	5.35218	5.30103	4	4.17609	4.23045	3.87506	3.69897	4.09691	4.39794	4.12222	3.98901	4.22401
Liver	6.12953	6.07646	6.39358	6.38917	6.54096	6.51188	6.30103	6.17609	6.69897	6.39794	5.30642	5.36173	5.30642	5.67669	5.65321	5.54407	5.39794	5.69897	5.57403	5.47712
Spleen	5.96213	6.00604	5.94988	5.86629	5.93952	6.02735	5.87506	6.13033	5.95424	5.87506	5.31597	5.5768	5.57887	5.18469	5.0086	5.04532	5.40654	5.21748	4.87506	5.17609
Figure 1I
FITC con	(μg/mL)
	Control~Lm	AKK~Lm
	8.83407	3.32712
	8.66198	2.81084
	9.23562	2.92557
Mean	8.91056	3.02118
SD	0.240352	0.221346

## Sheet: Figure 2
Figure 2A
KEGG pathways		(Control VS Lm)
ID	ratio	t.test_p.value	wilcox.test_p.value	t.test_p.value_BHcorrect	wilcox.test_p.value_BHcorrect	roc	lowROC	upROC	VIP	sample	cv	regulated	Akk_2	Akk_6	Akk_11	Akk_15	Akk_20	Akk_24	Akk_Lm_4	Akk_Lm_8	Akk_Lm_13	Akk_Lm_17	Akk_Lm_22	Akk_Lm_26	Control_3	Control_7	Control_12	Control_16	Control_21	Control_25	Lm_5	Lm_9	Lm_14	Lm_18	Lm_23	Lm_27	QC_1	QC_10	QC_19	QC_28	IsAnnotated	IsMS2ident	MS2Metabolite	MS2superclass	MS2class	MS2hmd	MS2kegg	MS2lipidmaps	NumberMS1hmdb
M363T175	10.0741	0.00132168	0.0021645	0.0107241	0.0119172	1	1	1	2.57826	Lm:Control	0.292275	up	37622.1	15258.9	38217.8	8948.26	16310.2	13701.1	22820.3	35195	23663.5	20194.3	21088	22726	9247.9	9631.41	13839.1	10423.6	20655.2	18709.3	33810.3	240661	37648.6	256376	135856	126832	36335.7	34404	60999.9	38322.9	1	1	11b,21-Dihydroxy-3,20-oxo-5b-pregnan-18-al	Unknown	Unknown	-	-	-	7
M331T187	2.60217	0.0105158	0.025974	0.0445723	0.0810532	0.888889	0.666667	1	1.45347	Lm:Control	0.124839	up	8673.23	997.328	9497.33	1309.24	1227.62	1807.57	9190.9	18092.5	9892.15	18452.3	13879.8	13525.9	20809.7	11911.2	3519.85	4574.81	3745.98	3568.34	18558.2	23240.5	20758.1	23360.7	19087.6	20236.9	9570.77	12850.3	10599	11460.6	1	1	11b-Hydroxyprogesterone	Lipids and lipid-like molecules	Sterol Lipids	HMDB0004031	C05498	-	16
M333T152	3.2086	0.00695851	0.00865801	0.0315905	0.0318808	0.944444	0.763194	1	1.58931	Lm:Control	0.279173	up	18529.1	44339.7	4361.08	11392.5	13133.3	10299.6	42612.9	23737.5	41758.2	23591.8	39523.2	44146.5	6585.61	40516	12030.2	23041.7	20461.5	24412.9	99150.4	24450	104664	35738.6	70746.6	72897.4	36893	35606.5	20240	42110.5	1	1	11b-Hydroxyprogesterone	Lipids and lipid-like molecules	Sterol Lipids	HMDB0004031	C05498	-	20
M174T148	0.462002	0.000236264	0.0021645	0.00315889	0.0111574	1	1	1	1.53548	Lm:Control	0.0587359	down	20289.1	17471.9	24659.1	12667.9	18512.5	16724.9	10550.8	16584.5	10614.1	16446.8	10919.7	11350.4	21532.5	22950	23110.2	19768	23834	16802.5	8748.52	8356.23	7524.93	15936	9293.1	9276.29	12580	11500.5	10992.9	11362.7	1	1	1-nitronaphthalene	Benzenoids	Naphthalenes	HMDB0062188	C14040	-	2
M252T55	0.573518	0.00261201	0.004329	0.01614	0.0188953	0.972222	0.888889	1	1.15212	Lm:Control	0.195593	none	12662.7	7456.65	6612.17	6237.51	7889.31	7347.76	6281	10402.9	3871.99	6573.2	7785.18	7245.18	14609.7	8946.56	14932	9638.55	9578.48	8350.83	5295.9	8367.27	5631.38	7989.43	5302.87	5297.47	9171.05	7829.39	6723.76	5823.59	1	1	2'-Deoxyadenosine	Nucleosides, nucleotides, and analogues	Purine nucleosides	HMDB0000101	C00559	-	7
M147T140	0.160004	0.00512936	0.004329	0.027445	0.0202911	0.972222	0.833333	1	2.01778	Lm:Control	0.077462	down	7344.74	5735.15	7794.92	4591.3	5986.76	5624.09	1141.33	1825.41	701.774	1202.84	858.736	1581.15	7187.4	1213.79	7481.24	989.343	6304.79	4032.63	258.864	1131.16	703.177	836.809	746.361	677.202	3225.66	2829.85	3361.79	2975.52	1	1	2-Oxo-4-methylthiobutanoic acid	Lipids and lipid-like molecules	Fatty Acyls	HMDB0001553	C01180	-	1
M449T190	2.83315	1.22999e-06	0.0021645	9.83133e-05	0.0119172	1	1	1	1.84151	Lm:Control	0.193973	up	11391.6	8226.68	12621	11650.8	21074.6	10276.6	19239.9	18912.8	17541	19612.2	18891	18415	9383.67	7351.59	7945.89	8468.01	6119.13	6183.64	26210.7	17174.1	25362.8	17473.2	21123.3	21428.2	20258.3	17167.1	13501.8	13959.7	1	1	3a,7a,12a-Trihydroxy-5b-cholestanoic acid	Unknown	Unknown	-	-	-	4
M495T222	1.90989	0.000141801	0.004329	0.00241888	0.0202911	0.972222	0.888889	1	1.21698	Lm:Control	0.0317074	none	5120.92	3193.19	4963.44	3349.95	4664.32	4466.95	9315.21	8963.84	9275.44	8504.77	8970.64	11503.5	5206.8	7884.1	5299.39	4869.72	5024.2	5028.86	12908.2	8776.27	11703	7789.31	11746.1	10701.4	6940.86	6714.21	7229.44	6837.68	1	1	3a,7a,12a-Trihydroxy-5b-cholestanoic acid	Unknown	Unknown	-	-	-	2
M431T263	2.9559	1.10633e-06	0.0021645	9.24853e-05	0.0119172	1	1	1	1.89126	Lm:Control	0.157282	up	5857.41	3597.32	5414.89	4076.82	4147.57	4285.73	9397.17	8194.82	10585.3	7954.76	9304.83	8281.99	2735.88	4459.98	3023.79	3985.29	3565.22	3351.46	10983.9	11351.3	11310.9	7226.12	11704.5	9856.72	6357.81	6224.68	5299.26	7742.18	1	1	3beta,7alpha-Dihydroxy-5-cholestenoate	Unknown	Unknown	-	-	-	9
M260T141	0.234263	1.83137e-05	0.0021645	0.000575481	0.0111574	1	1	1	1.8875	Lm:Control	0.0783369	down	5274.91	11388.5	4198.47	12131.4	7981.3	8843.81	56893.1	5275.91	54087.3	4951	21722.3	25115.7	34956.6	17988.7	32761.2	16817.3	28440.9	24971.5	5080.96	6293.69	5245.23	7275.09	6131.67	6503.49	17438.7	15119.6	14786.6	15131.5	1	1	3-Pyridinecarboxylic acid	Unknown	Unknown	-	-	-	3
M411T423	6.91494	1.13682e-05	0.0021645	0.000421769	0.0111574	1	1	1	2.15421	Lm:Control	0.0432503	up	10020	4587.33	2084.45	3846.52	3439.17	2740.71	15180.9	36729	32924	38680.6	34793.4	36464.1	11551.2	7956.98	19439.1	7065.91	8561.57	10399.2	64857.9	86758.2	65175.1	86073.8	72944.5	73481.9	33913.7	33952.7	33621.4	30979.9	1	1	4,4-Dimethylcholesta-8,14,24-trienol	Unknown	Unknown	-	-	-	13
M443T367	4.24443	0.000508128	0.0021645	0.00532239	0.0111574	1	1	1	1.65593	Lm:Control	0.134705	up	4557.12	4501.95	6367.42	6206.35	8765.56	6115.92	72653.8	114680	68045.3	96142.8	84888.9	84148.7	18997.2	14532.8	21702.7	4687.59	9682.41	17125.6	92360.7	33677.1	80040.8	41431.9	62078.1	58523.8	39610	37604	50603.2	42055.2	1	1	4a-Carboxy-4b-methyl-5a-cholesta-8,24-dien-3b-ol	Unknown	Unknown	-	-	-	12
M137T99	2.00593	0.00176839	0.004329	0.0129948	0.0202911	0.972222	0.833333	1	1.15216	Lm:Control	0.214542	up	3158.95	9721.79	3231.95	7079.26	5814.53	5717.32	1780.15	8365.48	2211.02	9610.8	7352.96	8763.53	3823.3	6607.19	7044.47	10487	6513.86	5994.56	11638.2	13893.2	14737.7	17855.9	8778.34	14277.1	8557.56	11322.4	8465.35	6772.3	1	1	Urocanic acid	Organoheterocyclic compounds	Azoles	HMDB0000301	C00785	-	0
M139T96	1.92314	5.02518e-05	0.0021645	0.00117077	0.0111574	1	1	1	1.2983	Lm:Control	0.0833703	none	32445.8	92811.2	39234.4	99268.3	56076.3	63230.4	64780.1	100703	102099	80073.4	70515.6	86323.2	46093.6	63114.8	48371.7	69099.2	62654.3	48191.2	131519	110673	113129	80443	105544	107799	64377.4	60354.4	64903.6	73395.4	1	1	Urocanic acid	Organoheterocyclic compounds	Azoles	HMDB0000301	C00785	-	5
M321T101	4.53384	0.000149665	0.0021645	0.00249315	0.0119172	1	1	1	2.19523	Lm:Control	0.183848	up	5415.94	12155.1	4987.58	9067.33	6936.54	8353.93	3601.36	4764.34	4499.92	3906.61	4141.41	4922.72	2625.76	4467.39	2456.67	3553.98	3424.26	3843.77	30218.5	8760.68	16788.6	9643.58	14283.2	12668	8965.94	7184.91	6146.66	6226.8	1	1	5-Thymidylic acid	Nucleosides, nucleotides, and analogues	Pyrimidine nucleotides	HMDB0001227	C00364	-	8
M321T71	2.23088	0.00156191	0.0021645	0.0119799	0.0119172	1	1	1	1.45518	Lm:Control	0.205655	up	14898.1	19292.3	8426.8	18706.2	18367.9	14022.1	12368	13239.4	11280.2	8542.94	10073.6	12651	6926.27	7114.09	8700.61	9006.74	11792.4	6730.87	15789.3	14510.5	33904.7	12479.1	17025.8	18438.9	10925.8	17633.3	16290.6	17751.3	1	1	5-Thymidylic acid	Nucleosides, nucleotides, and analogues	Pyrimidine nucleotides	HMDB0001227	C00364	-	9
M401T402	4.57248	9.04582e-07	0.0021645	8.68202e-05	0.0111574	1	1	1	2.04893	Lm:Control	0.0162441	up	17806.5	15947.7	15264.8	12225.3	11762.5	15688.4	68919.9	52984.6	62509	53375.7	60554.3	57370.7	14571.8	24606.4	23368.5	18391.1	17413.1	28197.1	117153	77719.9	106798	98701.7	93489.6	84777.1	53249.3	53162.2	52271.1	54381.9	1	1	7a-Hydroxy-cholestene-3-one	Lipids and lipid-like molecules	Sterol Lipids	HMDB01993	C05455	-	13
M297T199	0.265806	2.7111e-07	0.0021645	3.68293e-05	0.0111574	1	1	1	2.0363	Lm:Control	0.0114036	down	55887.4	43481.9	50167.6	43148.9	47152.4	45549.4	22017.5	15868.3	22798.8	16198.2	21507	20920.6	60779.6	93455.9	61850	86396.5	78274.6	73695.4	18915.1	18058.3	22173.7	22207.4	18234.6	21207.2	34817.5	34646.4	35198.6	34243.9	1	1	9,10-Epoxyoctadecenoic acid	Unknown	Unknown	-	-	-	11
M297T212	0.493438	3.47402e-05	0.0021645	0.000878956	0.0111574	1	1	1	1.39666	Lm:Control	0.0401464	down	44474.7	99306.1	58210.2	110968	76953.5	71591.4	85231.4	69342.7	83179.7	83522	82590	78763.8	194443	144474	191983	154851	149924	123499	90593.4	76931.9	85658.5	73104.4	74173.6	72831.3	86791.3	82076.2	79508.6	80127.6	1	1	9,10-Epoxyoctadecenoic acid	Unknown	Unknown	-	-	-	11
M297T279	0.183013	0.000219272	0.0021645	0.00303272	0.0111574	1	1	1	2.25213	Lm:Control	0.0494002	down	67158.1	223740	82266.4	226338	133414	137591	78331.2	154815	81103	30531.4	171006	166289	214154	657695	213371	591428	398255	419588	104193	33059.6	125393	34441.5	81222.1	78214.6	176366	161250	159409	159975	1	1	9,10-Epoxyoctadecenoic acid	Unknown	Unknown	-	-	-	11
M319T216	1.81897	0.00100127	0.0021645	0.00828787	0.0111574	1	1	1	1.12985	Lm:Control	0.0633476	none	14420.2	3720.14	10527.1	5156.49	5904.62	6450.13	5139.51	6844.59	4713.25	6753.95	6490.64	5545.53	6918.1	6762.88	5908.47	6884.67	6430.8	5356.86	8993.44	9902.75	12970.2	8720.62	14701.7	14308.3	6724.08	7039.15	6886.04	6076.63	1	1	12,13-EpOME	Unknown	Unknown	-	-	-	48
M319T279	0.312283	0.000247586	0.0021645	0.00325325	0.0111574	1	1	1	1.59111	Lm:Control	0.0908731	down	33058.6	108877	37192.4	116002	67160	69622.2	46540.8	74173.2	48779.4	17137.6	29200.2	87796.4	163561	311942	107492	287524	196795	200161	91861.1	58487.2	83725.1	60673.4	54345.8	46718.6	97234	86805.2	102606	84922.7	1	1	12,13-EpOME	Unknown	Unknown	-	-	-	11
M132T53	0.207265	1.1532e-06	0.0021645	9.55273e-05	0.0119172	1	1	1	2.32396	Lm:Control	0.0923518	down	17429.4	13271	20073.6	13759.8	15152.8	17697.3	42495.9	30817	43486.4	31854.1	34044.6	21861.6	86260.5	51709.4	76767.1	40512.6	60599.9	67005	11504.6	16908.3	10341.8	16247.1	12568.6	11781.8	38979.9	32397.4	32302.8	33528.3	1	1	Aspartate	Organic acids and derivatives	Carboxylic acids and derivatives	HMDB0000191	C00049	-	0
M104T52	0.532604	0.000144854	0.0021645	0.00227997	0.0111574	1	1	1	1.22864	Lm:Control	0.056644	none	163366	219715	142353	212365	184906	176470	101392	76646.8	120303	82252	86664.9	91494.1	141934	210628	136743	213552	164171	155457	90305.5	103464	78605.6	100377	88736.6	83090	128724	124741	132891	116204	1	1	Choline	Organic nitrogen compounds	Organonitrogen compounds	HMDB0000097	C00114	-	1
M305T358	1.61202	0.00922254	0.00865801	0.038036	0.0318808	0.944444	0.75	1	1.02312	Lm:Control	0.0517207	none	264820	180564	234555	177187	209535	212562	432380	314236	456302	333463	386349	388776	206709	147746	259202	123183	133573	230131	361369	232844	357066	235936	283564	303323	308545	274532	280202	287469	1	1	cis-5,8,11,14-Eicosatetraenoic acid	Unknown	Unknown	-	-	-	23
M191T101_2	0.473807	0.0102593	0.0151515	0.0439027	0.0533877	0.916667	0.722222	1	1.10052	Lm:Control	0.14176	down	9733.26	5277.83	9659.74	9704.43	7021.28	6405.89	1206.03	25094.6	1235.86	18147.3	11428.3	11004.8	15438.8	7256.22	13954.8	5949.3	11252.3	9379.74	2288.31	7094.92	3028.84	6287.88	4741.37	6518.01	6517.5	6744.64	6323.84	8488.65	1	1	Citric acid	Organic acids and derivatives	Organic acids and derivatives	HMDB0000094	C00158	-	1
M347T144	2.37023	0.000209767	0.0021645	0.00294474	0.0111574	1	1	1	1.63039	Lm:Control	0.0780323	up	7048.69	6292.98	5712.25	9196.96	9917.49	5577.78	8555.37	10367.8	8253.93	6481.76	8852.33	11179.3	5057.8	6395.22	5943.28	8157.69	5150.85	5565.42	9320.61	12913.5	16618.5	11243.3	20286	15587	7930.48	6789.79	7613.02	6835.44	1	1	Corticosterone	Lipids and lipid-like molecules	Sterol Lipids	HMDB0001547	C02140	-	1
M132T54_1	0.0847063	0.000581647	0.0021645	0.0058496	0.0111574	1	1	1	2.60685	Lm:Control	0.175309	down	18759.3	9682.07	6707.82	7205.72	7926.25	4954.06	3820.77	5120.07	5343.49	3976.34	4618.86	3414.28	17602.3	81971.8	10796.2	92659.5	52565.3	43830.1	3327.68	6204.04	3010.86	6242.4	4244.14	2334.08	22770.8	20717.2	20493.2	14738.5	1	1	Creatine	Organic acids and derivatives	Carboxylic acids and derivatives	HMDB0000064	C00300	-	15
M195T55	0.175511	0.000857546	0.0021645	0.00805563	0.0119172	1	1	1	2.13888	Lm:Control	0.123664	down	353038	286598	407199	295599	286841	321565	21098.1	43630.6	21348	45885.7	37399.7	35429.3	298195	430608	292165	364305	363840	402855	24915.9	105324	20743.2	105474	61117.4	60119.9	217831	171898	202433	169781	1	1	D-Gluconic acid	Organic oxygen compounds	Organic oxygen compounds	HMDB0000625	C00257	-	3
M321T466	2.80699	2.6161e-05	0.0021645	0.000733339	0.0111574	1	1	1	1.53722	Lm:Control	0.0559504	up	11075.5	2403.33	8353.8	4343.13	10038	5155.86	9413.27	24616.2	12614.9	26562.8	15725.1	15532.3	4025.82	3585.37	6772.77	3330.95	4076.73	4360.4	11493.5	12134.7	14853.8	13050.7	11528.2	10347.6	13442.7	13176.2	12271.1	11954.7	1	1	Alpha-Linolenic acid	Unknown	Unknown	-	-	-	15
M180T146	6.99098	0.00216965	0.004329	0.0142122	0.0188953	0.972222	0.833333	1	2.19418	Lm:Control	0.2395	up	6154.44	4470.21	13266.9	3362.85	5077.48	3594.82	23029.3	9194.79	19318.4	4679.5	8415.6	12213.6	1529.41	2988.91	1744.64	3026.51	6266.89	1921.55	10297.4	6956.66	54865.4	6032.47	23264.8	20771	14581.7	8564.34	11351	9581.12	1	1	L-Phenylalanine	Organic acids and derivatives	Carboxylic acids and derivatives	HMDB0000159	NA	-	39
M341T60	0.505708	0.000251646	0.0021645	0.00348479	0.0119172	1	1	1	1.2594	Lm:Control	0.163648	none	20806.4	14356.6	23624.9	14908.5	20973.6	23687.4	7084.71	10634.6	7405.28	11898.8	9182.11	9174.23	15376.9	23113.1	18514.7	24560.7	18627.4	25539.6	11756	9969.4	10221.7	10476.1	10405.5	10755.2	16371.9	12307.9	15744.5	11897.2	1	1	Galactinol	Organic oxygen compounds	Organic oxygen compounds	HMDB0005826	C01235	-	36
M277T333	0.257796	2.97825e-07	0.0021645	3.93301e-05	0.0119172	1	1	1	2.03292	Lm:Control	0.0426432	down	40837.7	39148.7	46198.5	35201.3	48309	41932.9	25145.8	70077.7	23346.2	65110.8	43597.9	41555.7	117051	204626	133682	182244	161222	155446	34098	49342.7	36159.7	47229.7	38091.2	41086	62827.9	59562.7	64294	65883	1	1	Gamma-Linolenic acid	Lipids and lipid-like molecules	Fatty Acyls	HMDB0003073	C06426	-	5
M318T60	0.437302	0.00591125	0.004329	0.0302263	0.0202911	0.972222	0.888889	1	1.41881	Lm:Control	0.114715	down	6728.12	2322.5	7498.59	4296.92	3769.03	5895.72	4338.26	2985.85	4058.53	4091.09	2469.16	2167.87	3492.08	5997.23	3699.13	8611.6	5967.52	6006.53	3337.1	1041.93	3522.88	2665.46	1511.04	2691.08	6875.3	6586.27	5767.71	5356.9	1	1	Glucosamine 6-phosphate	Organic oxygen compounds	Organooxygen compounds	HMDB0001254	C00352	-	19
M464T159	0.319792	6.70082e-07	0.0021645	6.63672e-05	0.0119172	1	1	1	1.77563	Lm:Control	0.132537	down	17969.4	11781	19185.6	9579.13	14333.3	15368.6	4911.79	5388.07	3903.16	3718.44	5755.22	5554.71	15393.6	20913.1	12844.5	18730.7	16894.8	16669.7	5889.78	5006.89	7474.89	4646.09	4754.66	4669.45	8866.8	9515.63	11843.4	9456.94	1	1	Glycocholic acid	Lipids and lipid-like molecules	Sterol Lipids	HMDB0000138	C01921	-	4
M112T45	0.12075	0.00724161	0.0021645	0.0323928	0.0111574	1	1	1	1.74205	Lm:Control	0.0690234	down	882.968	5642	789.519	4174.98	3223.74	2620.46	2158.46	1854.95	2348.15	1906.77	2264.39	2469.57	15474	139554	13923.2	120628	70076.1	65483.5	9767.96	8437.81	8822.69	8028.09	7559.95	8719.03	24030	23257.6	20622.1	23869.1	1	1	Histamine	Organic nitrogen compounds	Organonitrogen compounds	HMDB0000870	C00388	-	4
M267T140_1	0.42173	0.0101059	0.0151515	0.0435981	0.0533877	0.916667	0.666667	1	1.47188	Lm:Control	0.173745	down	9337.61	8779.15	10309.3	7266.21	9864.51	9377.76	10493.9	4864.66	10242.7	2826.68	11115.2	7678.45	17586.3	5910.91	19427.8	6301.66	12444.6	9792.81	6649.11	5067.1	3419.86	4861.47	3855.37	6285.64	9276.14	6937.24	6255.09	8079.44	1	1	Inosine	Nucleosides, nucleotides, and analogues	Purine nucleosides	HMDB0000195	C00294	-	7
M279T283	0.427126	0.000200503	0.0021645	0.00305128	0.0119172	1	1	1	1.22624	Lm:Control	0.0710248	down	1818.29	1402.52	1247.92	1294.43	1760.43	1197.34	5382.1	6633.27	5633.42	7333.11	6830.76	6723.97	10178	5485.49	9939.67	6584.46	8572.87	8016.24	3477.88	3989.14	3286.39	3504.65	3313.56	3262.2	5273.55	4844.94	4447.07	4735.89	1	1	Linoleic acid	Lipids and lipid-like molecules	Fatty Acyls	HMDB0000673	C01595	-	17
M281T240	0.651996	0.0111564	0.025974	0.043416	0.0755188	0.888889	0.583333	1	1.00654	Lm:Control	0.272906	none	16532.5	12176.6	8588.9	10171.8	7926.99	13309.2	11597.9	8928.36	10448.6	6098.37	10508.2	9443.02	15071.5	14369.4	14967	14321.1	10919.6	13298.2	6092.21	7447.54	14381.5	10333.6	7841.6	7984.54	7749.97	12482.6	7629.72	12414.1	1	1	Linoleic acid	Lipids and lipid-like molecules	Fatty Acyls	HMDB0000673	C01595	-	0
M281T387	2.00847	0.0132181	0.00865801	0.0490349	0.0318808	0.944444	0.804167	1	1.22807	Lm:Control	0.0474398	up	80113.3	29330.6	57506.2	28827.5	53836	47417.2	40406	60713.8	48714.2	65995.5	56621.8	53770.3	28785.1	36324.8	38730.7	29430.7	30589.5	47512.5	99875.1	40235.1	106505	38790.9	67659	71471.6	55873.1	59826.5	62673.2	60453.6	1	1	Linoleic acid	Lipids and lipid-like molecules	Fatty Acyls	HMDB0000673	C01595	-	11
M281T408	3.28231	0.000464069	0.0021645	0.00498507	0.0111574	1	1	1	1.75751	Lm:Control	0.0345273	up	9434.15	7029.15	8551.55	8484.19	9047.31	7400.79	30192.2	19292.6	29160.7	16278	20594.2	22749.7	6043.53	7299.57	6674.04	6536.41	7211.71	7004.04	29773.1	14040.1	31259.2	13431.4	21671.5	23642.3	16192.6	17465.4	16944.3	16372.6	1	1	Linoleic acid	Lipids and lipid-like molecules	Fatty Acyls	HMDB0000673	C01595	-	11
M130T117_2	0.586824	0.00509942	0.004329	0.0273579	0.0202911	0.972222	0.833333	1	1.11355	Lm:Control	0.190986	none	591721	281256	802311	217103	370767	385961	572268	599410	593549	582179	569214	552801	847064	774489	604840	712677	775686	795900	277852	650844	542750	335148	393975	446394	414118	623305	463163	589105	1	1	L-Leucine	Organic acids and derivatives	Carboxylic acids and derivatives	HMDB0000687	C00123	-	0
M440T219	2.96653	0.000261276	0.0021645	0.00337291	0.0111574	1	1	1	1.76322	Lm:Control	0.110841	up	23628.6	29062	18558.1	28982.4	13808.3	14040.4	35029.9	16221.8	36237.9	17239.3	25899.3	27307.5	10330.1	12774.8	6538.89	9519.04	9063.15	9934.84	27793.4	29220	26114.1	14014.7	36331.4	39062.2	18352	23018.9	18844	18791.7	1	1	1-Acyl-sn-glycero-3-phosphoethanolamine	Lipids and lipid-like molecules	Glycerophospholipids	HMDB11472	C04438	LMGP02050031;LMGP02050035	3
M480T297	1.90538	0.000226305	0.0021645	0.00330994	0.0119172	1	1	1	1.29043	Lm:Control	0.195929	none	6904.63	5756.73	4712.27	10998	4740.34	8890.79	14935.3	7116.68	11531.5	6112.9	7772.56	4922.22	4145.19	6993.52	5117.68	4139.6	4227.31	3843.8	9276.53	11674.8	7929.68	8854.22	8268.41	8236.97	7414.54	4823.12	5442.64	6833.51	1	1	1-Acyl-sn-glycero-3-phosphoethanolamine	Lipids and lipid-like molecules	Glycerophospholipids	HMDB11129;HMDB11130	C04438	LMGP02050001;LMGP02050038	4
M483T489	1.60181	0.00167159	0.0021645	0.0125673	0.0119172	1	1	1	1.18357	Lm:Control	0.24222	none	4852.22	7419.26	5129.22	6663.89	4067.04	6384.66	4897.53	6114.01	4954.76	6131.74	5226.36	4814.22	4196.49	6460.14	3538.51	5742.86	4532.56	5252.48	6802.64	8947.47	8620.1	8273.11	7416.65	7550.67	3423.23	6126.58	6056.21	5851.66	1	1	Cardiolipin	Lipids and lipid-like molecules	Glycerophospholipids	-	C05980	LMGP04050008	0
M115T63	0.263138	0.00208367	0.0021645	0.0145359	0.0119172	1	1	1	1.98201	Lm:Control	0.120662	down	13324.2	7867.8	12039.8	8331.67	9003.13	9381.56	3869.63	2334.41	4041.05	2828.96	3376.38	3233.02	24380.9	14870.8	25588.8	16974.9	21173.8	20841.9	1584.8	8768.37	2854.65	8507.6	5724.04	5145.14	10561.6	10994.8	11520.6	8634.48	1	1	Maleic acid	Organic acids and derivatives	Carboxylic acids and derivatives	HMDB0000176	C01384	-	0
M565T155	0.625682	0.00146161	0.0021645	0.0114319	0.0119172	1	1	1	1.00387	Lm:Control	0.132181	none	14690.2	16478.1	16663.2	14506.3	20374.9	17516.5	6188.28	9687.35	8854.61	11694.1	8379.72	8453.68	12411.3	12997.5	13188.7	13409.2	14897.2	17349.3	11350.3	7028.81	8262.67	10359	9164.09	6550.9	13013.9	12206.1	9503.16	12402.2	1	1	1,2-Diacyl-3-beta-D-galactosyl-sn-glycerol	Lipids and lipid-like molecules	Glycerolipids	-	C03692	-	1
M327T402	2.69801	1.41711e-06	0.0021645	0.000109429	0.0119172	1	1	1	1.49736	Lm:Control	0.21783	up	5914.21	6198.32	7658.37	6785.14	8632.57	9813.55	43777.4	29582	35428.7	28067.1	24942.1	21986.2	11858.8	8401.8	11889.3	8544.18	8596.38	10464	31478.7	26625.6	23640.7	25861.6	26219.5	27392.3	21282	21587	14463.6	14811.4	1	1	Oleic acid	Lipids and lipid-like molecules	Fatty Acyls	HMDB0000207	C00712	-	5
M135T164	2.18888	3.39248e-06	0.0021645	0.000204717	0.0119172	1	1	1	1.40619	Lm:Control	0.0477437	up	10557.4	11620.2	9947.52	10352.9	10225.3	10621.1	5613.09	7347.61	6968.76	6982.07	7608.1	7266.56	3535.25	2946.73	3594.39	3143.53	2920.14	3248.23	6322.47	7800.4	6221.55	8745.02	7310.19	6039.05	6417.03	7053.77	6699.95	6363.3	1	1	Phenylacetic acid	Benzenoids	Benzene and substituted derivatives	HMDB0000209	C07086	-	5
M464T214	0.115299	3.03578e-06	0.0021645	0.000190772	0.0119172	1	1	1	2.16545	Lm:Control	0.0405333	down	97593.7	260245	99069.3	245364	172808	174767	11190.3	10513.6	11034.2	9671.29	11645.5	10588.5	50658.9	21254.4	50203.7	22524	36711	36453.4	4841.12	3497.79	5168.98	4112.19	4428.5	3064.21	43126.4	40997.6	42393.1	45170.4	1	1	PE(P-16:0e/16:0)	Lipids and lipid-like molecules	Glycerophospholipids	-	C04756	-	1
M480T256	2.3464	0.000186756	0.0021645	0.00269895	0.0111574	1	1	1	1.62768	Lm:Control	0.124667	up	9158.6	8924.25	6289.67	7151.3	8203.32	8144.7	11997.3	6380.93	6483.44	5528.62	7628.46	5305.94	6544.8	3584.04	4705.84	4509.64	3556.35	5382.11	10484	6736.23	10771.4	10283	13928.4	14159.7	8325.46	6595.1	7190.17	6330.1	1	1	PE(P-16:0e/16:0)	Lipids and lipid-like molecules	Glycerophospholipids	-	C04756	-	8
M116T136	2.28322	1.88006e-06	0.0021645	0.000132124	0.0111574	1	1	1	1.39829	Lm:Control	0.06585	up	18391.3	14680.7	16827.1	14215.1	14858.4	20374.5	10814.9	44257.2	11494.9	39838.7	23950.9	29116.1	23263.2	24170.2	16016.2	23572.9	22002.2	23205.8	40936.9	54499.4	49705.2	57886	49056.2	49826.8	27147.4	25453.9	23309.5	26533.3	1	1	Proline	Organic acids and derivatives	Carboxylic acids and derivatives	HMDB0000162	C00148	-	8
M301T327	0.543439	0.000511777	0.0021645	0.00562522	0.0119172	1	1	1	1.22071	Lm:Control	0.0557333	none	144590	125712	154066	153153	154728	151346	188117	269556	195622	269666	238027	216981	269400	455082	278876	398633	365230	377778	187224	195445	178163	213185	185310	206350	203901	215989	231792	209833	1	1	Retinyl ester	Lipids and lipid-like molecules	Prenol lipids	HMDB0003598	C02075	-	15
M591T377	3.12478	9.18075e-05	0.0021645	0.00171025	0.0111574	1	1	1	1.74132	Lm:Control	0.154663	up	10147.2	1927.42	6279.53	6075.74	6329.73	3865.9	11795.9	8401.49	15814.8	10454.4	8341.75	7340.6	3824.67	3018.36	4880.68	6468.66	3542.14	4041.19	19706.6	7852.29	14650.4	13779.3	9560.39	14994.4	7547.11	8448.41	8083.91	10604.4	1	1	SM(d18:1/18:0)	Lipids and lipid-like molecules	Sphingolipids	-	C00550	-	24
M124T53	0.0298548	0.000128345	0.0021645	0.0022576	0.0119172	1	1	1	3.01918	Lm:Control	0.0586841	down	3297.96	30398.6	2646.51	29751.9	16725.5	18247	1281.68	665.065	3189.45	582.161	1082.6	1352.29	8224.67	75421	10375.6	70953.1	45540.2	48784.7	1064.58	2187.51	536.308	1095.49	1572.47	1284.96	18797	16517.2	17551.7	16784.2	1	1	Taurine	Organic acids and derivatives	Organic sulfonic acids and derivatives	HMDB0000251	C00245	-	0
M138T103	0.169802	0.000110511	0.0021645	0.00193634	0.0111574	1	1	1	1.93889	Lm:Control	0.0564977	down	46677	34313.3	49911.6	30451.1	43722.4	42777.2	210696	6457.77	201165	7120.44	91208.1	90273.9	21583.1	80142.7	26060.4	69823.4	50993.8	47908.4	6824.89	13404.9	5060.69	10296.5	7270.12	7491.26	47252.8	44004.9	46132.2	50365.3	1	1	Tyramine	Benzenoids	Benzene and substituted derivatives	HMDB0000306	C00483	-	18
M151T101	1.64171	0.00212568	0.0021645	0.0147294	0.0119172	1	1	1	1.10048	Lm:Control	0.230833	none	319799	265737	257347	246127	242977	276571	211523	230433	251165	212720	247371	234700	249861	278136	240143	300708	259905	289346	548286	399825	341866	578273	437634	350574	377773	270385	256482	228394	1	1	Xanthine	Organoheterocyclic compounds	Imidazopyrimidines	HMDB0000292	C00385	-	3
M151T72	1.5671	0.00275015	0.0021645	0.017938	0.0119172	1	1	1	1.06758	Lm:Control	0.182677	none	291964	221912	260197	268901	274932	255482	302446	271217	282765	225175	247563	262835	236953	354232	286477	357603	293152	206317	547859	375384	381564	551898	454684	407114	219960	327229	282379	336566	1	1	Xanthine	Organoheterocyclic compounds	Imidazopyrimidines	HMDB0000292	C00385	-	3
M283T133	2.42693	0.00344369	0.00865801	0.0210173	0.0341375	0.944444	0.763194	1	1.32539	Lm:Control	0.279914	up	4058.42	2973.1	3510.45	1265.06	2476.2	3439.1	5930.98	5406	6480.2	5571.6	5713.46	6402.95	2110.21	1291.34	1989.68	962.948	1570.67	1650.79	4463.66	6531.2	1890.76	4345.08	3269.27	2739.43	2320.07	3083.78	2877.31	4416.24	1	1	Xanthosine	Nucleosides, nucleotides, and analogues	Purine nucleosides	HMDB0000299	C01762	-	4
Figure 2B
KEGG pathways		(Lm VS AKK+Lm)
ID	ratio	t.test_p.value	wilcox.test_p.value	t.test_p.value_BHcorrect	wilcox.test_p.value_BHcorrect	roc	lowROC	upROC	VIP	sample	cv	regulated	Akk_2	Akk_6	Akk_11	Akk_15	Akk_20	Akk_24	Akk_Lm_4	Akk_Lm_8	Akk_Lm_13	Akk_Lm_17	Akk_Lm_22	Akk_Lm_26	Control_3	Control_7	Control_12	Control_16	Control_21	Control_25	Lm_5	Lm_9	Lm_14	Lm_18	Lm_23	Lm_27	QC_1	QC_10	QC_19	QC_28	IsAnnotated	IsMS2ident	MS2Metabolite	MS2superclass	MS2class	MS2hmd	MS2kegg	MS2lipidmaps	NumberMS1hmdb
M307T381	1.65015	0.000233599	0.0021645	0.0106875	0.0312297	1	1	1	1.39806	Akk_Lm:Lm	0.056219	none	49602.6	51474	37894.5	49695.3	51269.3	41733.1	110187	73692.5	101886	73316.2	82097.9	88243.5	34106.3	30869.1	49921.9	20948.5	23641.1	40618.9	63939.1	47863.8	59498.9	47986.8	52602.9	48942.5	66335	63528.6	65502.4	58388.6	1	1	13-L-Hydroperoxylinoleic acid	Unknown	Unknown	-	-	-	9
M196T100	0.0822566	0.00373984	0.0021645	0.0453157	0.0264737	1	1	1	3.78689	Akk_Lm:Lm	0.253142	down	1239.32	1612.52	1129.24	1482.04	994.055	1581.9	422.2	724.906	517.648	652.098	640.334	564.381	1116.69	3871.89	929.02	4146.87	3042.78	2353.38	1568.36	10782.3	1237.28	16375.9	4989.38	7858.75	3405.69	2221.83	2254.35	2026.93	1	1	3,4-Dihydroxy-L-phenylalanine	Unknown	Unknown	-	-	-	5
M411T423	0.433509	0.00111936	0.0021645	0.0279208	0.0312297	1	1	1	1.44959	Akk_Lm:Lm	0.0432503	down	10020	4587.33	2084.45	3846.52	3439.17	2740.71	15180.9	36729	32924	38680.6	34793.4	36464.1	11551.2	7956.98	19439.1	7065.91	8561.57	10399.2	64857.9	86758.2	65175.1	86073.8	72944.5	73481.9	33913.7	33952.7	33621.4	30979.9	1	1	4,4-Dimethylcholesta-8,14,24-trienol	Unknown	Unknown	-	-	-	13
M321T101	0.279728	0.000883635	0.0021645	0.0191457	0.0264737	1	1	1	2.65171	Akk_Lm:Lm	0.183848	down	5415.94	12155.1	4987.58	9067.33	6936.54	8353.93	3601.36	4764.34	4499.92	3906.61	4141.41	4922.72	2625.76	4467.39	2456.67	3553.98	3424.26	3843.77	30218.5	8760.68	16788.6	9643.58	14283.2	12668	8965.94	7184.91	6146.66	6226.8	1	1	5-Thymidylic acid	Nucleosides, nucleotides, and analogues	Pyrimidine nucleotides	HMDB0001227	C00364	-	8
M134T98	0.262629	0.00236272	0.0021645	0.033781	0.0264737	1	1	1	2.718	Akk_Lm:Lm	0.114579	down	2864.49	7230.37	1147.41	6395.3	4494.24	4318.14	1712.26	1580.76	1601.64	1351.45	1641.62	1400.33	2997.76	2417.23	4017.22	3122.53	2844.81	1236.23	6289.88	2127.68	9239.74	3806.15	5570.48	8331.83	3627.72	4407.69	3571.74	3465.02	1	1	Adenine	Organoheterocyclic compounds	Imidazopyrimidines	HMDB0000034	C00147	-	8
M132T53	2.57787	3.97027e-05	0.0021645	0.00265806	0.0264737	1	1	1	2.03656	Akk_Lm:Lm	0.0923518	up	17429.4	13271	20073.6	13759.8	15152.8	17697.3	42495.9	30817	43486.4	31854.1	34044.6	21861.6	86260.5	51709.4	76767.1	40512.6	60599.9	67005	11504.6	16908.3	10341.8	16247.1	12568.6	11781.8	38979.9	32397.4	32302.8	33528.3	1	1	Aspartate	Organic acids and derivatives	Carboxylic acids and derivatives	HMDB0000191	C00049	-	0
M303T327	1.29466	0.00184756	0.0021645	0.0372464	0.0312297	1	1	1	1.03225	Akk_Lm:Lm	0.0532091	none	128639	116159	118126	119550	122542	115199	157080	201668	169064	208025	203051	192280	173330	145290	163987	118118	131921	207048	145688	147211	155278	137227	147815	140501	179781	170533	160966	161255	1	1	cis-5,8,11,14,17-Eicosapentaenoic acid	Unknown	Unknown	-	-	-	25
M193T55	0.379023	0.0025948	0.0021645	0.0359875	0.0264737	1	1	1	2.16496	Akk_Lm:Lm	0.136287	down	456702	646223	507449	654527	481110	559146	120422	166468	127368	169644	159927	155235	453251	408303	426182	352865	427542	468047	246458	553049	197174	570133	420272	384968	421148	321163	349471	317648	1	1	D-Glucuronic acid	Organic oxygen compounds	Organic oxygen compounds	HMDB0000127	C00191	-	11
M112T45	0.253281	1.32103e-09	0.0021645	5.83233e-06	0.0312297	1	1	1	2.04598	Akk_Lm:Lm	0.0690234	down	882.968	5642	789.519	4174.98	3223.74	2620.46	2158.46	1854.95	2348.15	1906.77	2264.39	2469.57	15474	139554	13923.2	120628	70076.1	65483.5	9767.96	8437.81	8822.69	8028.09	7559.95	8719.03	24030	23257.6	20622.1	23869.1	1	1	Histamine	Organic nitrogen compounds	Organonitrogen compounds	HMDB0000870	C00388	-	4
M137T64	0.557756	0.00153054	0.00865801	0.0332921	0.0740797	0.944444	0.777778	1	1.82807	Akk_Lm:Lm	0.123255	none	445895	433085	506099	448594	597095	530231	341752	334960	399119	319595	334905	491373	897102	516429	889671	425599	653132	701850	636743	863115	476315	816940	709318	480860	634518	661550	601035	493601	1	1	Hypoxanthine	Organoheterocyclic compounds	Imidazopyrimidines	HMDB0000157	C00262	-	8
M137T96_2	0.667453	0.00194941	0.0021645	0.0383369	0.0312297	1	1	1	1.56815	Akk_Lm:Lm	0.130419	none	774821	516961	828195	542362	606156	612946	392981	526352	577641	629913	472451	657748	773336	677293	757056	633325	968835	715952	846808	984957	672526	796031	817748	761804	554785	531544	704839	634926	1	1	Hypoxanthine	Organoheterocyclic compounds	Imidazopyrimidines	HMDB0000157	C00262	-	8
M269T104	3.21231	0.000969933	0.0021645	0.0257967	0.0312297	1	1	1	2.55566	Akk_Lm:Lm	0.100466	up	8903.27	1730.02	10557.3	1452.78	8991.19	7384.96	6607.35	14153.7	6496.35	14634.2	12660.5	12151.4	7394.98	1873.6	10454.6	2137.19	7816.13	3365.31	1533.15	5023.19	2162.78	5108.18	4338.7	2598.93	5812.06	5365.79	5151	6445.74	1	1	Inosine	Nucleosides, nucleotides, and analogues	Purine nucleosides	HMDB0000195	C00294	-	6
M279T283	1.84971	4.01478e-06	0.0021645	0.000625422	0.0264737	1	1	1	1.29622	Akk_Lm:Lm	0.0710248	none	1818.29	1402.52	1247.92	1294.43	1760.43	1197.34	5382.1	6633.27	5633.42	7333.11	6830.76	6723.97	10178	5485.49	9939.67	6584.46	8572.87	8016.24	3477.88	3989.14	3286.39	3504.65	3313.56	3262.2	5273.55	4844.94	4447.07	4735.89	1	1	Linoleic acid	Lipids and lipid-like molecules	Fatty Acyls	HMDB0000673	C01595	-	17
M104T51	0.0942901	5.24299e-06	0.0021645	0.00072385	0.0264737	1	1	1	3.96666	Akk_Lm:Lm	0.0862757	down	10295	10076	10052.6	9777.67	9345	10586.6	465.136	1422.23	441.64	893.629	1350.18	855.075	12387.9	11432.8	11922.9	9673.27	11176.7	13087.1	6730.21	12195.7	5531.18	13543.7	9712.19	9852.82	8976.83	7437.99	7909.35	7617.24	1	1	L-Serine	Organic acids and derivatives	Carboxylic acids and derivatives	HMDB00187	C00065	-	0
M141T60	2.85882	0.00106612	0.0021645	0.0271293	0.0312297	1	1	1	2.92409	Akk_Lm:Lm	0.041127	up	47506.8	45886.3	61141.9	42830.6	45035	48592.3	103938	63740.6	121547	70042.7	75654.5	83544.2	51473.7	33710.7	42818.5	38721.5	41894.4	37683.6	46708.1	15037.8	42051.9	16599.5	30782.7	30176.9	51686.5	47352.5	51785.4	50507.4	1	1	Methylimidazoleacetic acid	Organoheterocyclic compounds	Azoles	HMDB0002820	C05828	-	9
M141T92	2.6057	0.00292995	0.0021645	0.0485393	0.0312297	1	1	1	2.51375	Akk_Lm:Lm	0.120373	up	24359.9	7790.6	14034.2	8432.35	8710.05	8981.94	18141	13383	27768.1	25534.7	16651.2	20494	9703.98	20415.6	10479	9269.39	8313.17	14146.5	9308.96	2566.74	9306.75	8122.74	8590.09	8914.41	9133.5	7212.91	8807.97	7376.69	1	1	Methylimidazoleacetic acid	Organoheterocyclic compounds	Azoles	HMDB0002820	C05828	-	9
M174T69	0.445446	0.00233212	0.004329	0.0335178	0.0418746	0.972222	0.888889	1	1.85956	Akk_Lm:Lm	0.0801517	down	24634.1	74514.1	24503.6	75623.3	52728.1	49101.4	41032.4	91139.1	41506.3	84301.3	64765.4	63539.6	72290.2	191104	75758.4	188975	130538	121262	184926	94201.7	211750	88887.7	145238	142181	88459.2	101054	105624	105212	1	1	N-Acetyl-L-aspartic acid	Organic acids and derivatives	Carboxylic acids and derivatives	HMDB0000812	C01042	-	0
M188T116	0.0693549	0.000115769	0.0021645	0.00502325	0.0264737	1	1	1	4.0866	Akk_Lm:Lm	0.0452917	down	7300.31	76972.7	8779.64	72668.3	42208.2	44829.1	5913.55	12012.2	5639.78	11514.3	9673.86	9524.79	38415.6	121220	42114.8	134999	91418.4	86416.3	226664	45517.1	207200	43013.8	132735	127490	55301.7	60344.5	61115.2	60424.8	1	1	N-Acetyl-L-glutamic acid	Organic acids and derivatives	Carboxylic acids and derivatives	HMDB0001138	C00624	-	2
M301T393	2.58052	4.17232e-06	0.0021645	0.000625422	0.0264737	1	1	1	1.9461	Akk_Lm:Lm	0.0492996	up	2316.04	1439.19	2977.53	1501.6	2197.43	1569.49	5225.92	5200.98	4107.82	6747.81	4736.4	4588.92	1369.12	499.119	2315.89	383.465	824.029	1172.5	1788.77	2307.22	1848.19	1685.13	2623.69	1608.14	3879.22	3487.24	3656.53	3851.45	1	1	Palmitic acid	Lipids and lipid-like molecules	Fatty Acyls	HMDB0000220	C00249	-	4
M220T135_1	1.47683	0.00301589	0.0021645	0.0489528	0.0312297	1	1	1	1.45394	Akk_Lm:Lm	0.13828	none	119475	114810	147899	117073	125786	124110	136408	135915	131974	151537	123904	126963	196078	80830.9	164625	78695.4	112183	121221	100349	68251.2	117867	79081.2	99308.2	81383.1	103851	95892	109069	131378	1	1	Pantothenic acid	Organic acids and derivatives	Carboxylic acids and derivatives	HMDB0000210	C00864	-	6
M106T52	0.118936	0.000148949	0.0021645	0.00792302	0.0312297	1	1	1	3.56445	Akk_Lm:Lm	0.156643	down	11112.5	10659.9	9533.47	9038.2	9142.58	9854.6	971.462	749.109	857.065	829.85	1163.9	889.236	9540.35	12784	10502.5	13611	9686.77	10762.9	4079.11	13703.9	3592.38	11750.2	6197.46	6589.32	7104.61	6054.52	7103.95	5037.63	1	1	Serine	Organic acids and derivatives	Carboxylic acids and derivatives	HMDB0000187	C00065	-	7
M283T449	8.27015	4.83993e-09	0.0021645	8.82028e-06	0.0264737	1	1	1	3.47139	Akk_Lm:Lm	0.153024	up	6577.78	1937.28	6674	2327.43	3543	4821.08	35774.3	28033.3	40773.3	31386.4	24771	24328.8	3206.42	1282.04	2875.24	993.072	1568.51	1880.88	3362.05	5128.83	3348.72	3724.32	3269.71	3544.09	12606.9	10558.4	10825	8624	1	1	Stearic acid	Lipids and lipid-like molecules	Fatty Acyls	HMDB0000827	C01530	-	4
M151T101	0.522468	0.000551197	0.0021645	0.0141879	0.0264737	1	1	1	2.09407	Akk_Lm:Lm	0.230833	none	319799	265737	257347	246127	242977	276571	211523	230433	251165	212720	247371	234700	249861	278136	240143	300708	259905	289346	548286	399825	341866	578273	437634	350574	377773	270385	256482	228394	1	1	Xanthine	Organoheterocyclic compounds	Imidazopyrimidines	HMDB0000292	C00385	-	3
M151T72	0.585617	0.000194559	0.0021645	0.00714849	0.0264737	1	1	1	1.76797	Akk_Lm:Lm	0.182677	none	291964	221912	260197	268901	274932	255482	302446	271217	282765	225175	247563	262835	236953	354232	286477	357603	293152	206317	547859	375384	381564	551898	454684	407114	219960	327229	282379	336566	1	1	Xanthine	Organoheterocyclic compounds	Imidazopyrimidines	HMDB0000292	C00385	-	3
Figure 2C
（18:2n-6）（LA）（μg/mg)
	Control	AKK	Lm	AKK+Lm
	0.512656	1.32927	0.375785	0.425021
	0.563036	1.50853	0.439902	0.506653
	0.668559	2.16567	0.395647	0.665283
	0.599017	1.60331	0.330334	0.6386
Mean	0.585817	1.65169	0.385417	0.558889
SD	0.0567714	0.312633	0.0393707	0.097881
Figure 2D
Bacteria loads (LOG CFU)
Treatment	Lm										LA2.5+Lm										LA5+Lm
Ileum	5.32736	5.37566	5.62839	5.79588	5.57403	5.87506	5.79588	6.09691	5.49485	5.97197	4.44716	4.32222	4.38021	5.07918	4.95424	5.11394	4.69897	5	4.87506	5.39794	4.43136	4.4624	4.17609	4.60206	4.69897	4.90309	4.69897	4.87506	4.39794	4
Colon	5.63699	5.48996	5.75473	5.70757	5.85733	5.88366	5.95424	5.47712	5.65321	6.17609	5.29994	5.19033	4.97543	5.27875	5.07918	5.20412	5.17609	5	5.30103	5.69897	5.233	4.95424	4.84819	4.96142	5.25527	5.29003	5.21748	5.07918	5.72016	5.17609
Feces	5.46724	5.41789	5.49206	5.12222	5.23045	5.20412	5.09691	5	4.87506	5.39794	4.9345	4.9284	4.79239	4.77815	4.94448	4.8921	5.11394	5.04139	4.8451	5.30103	4.73719	4.617	4.63144	4.5563	4.80618	4.53148	4.30103	4.77815	4.60206	4.90309
MLN	5.63548	5.6248	5.67852	5.40824	5.56585	5.35025	5.50515	5.68124	5.20412	5.80618	4.97658	4.93069	4.79239	4.8893	5.05115	4.90309	5.24304	4.69897	4.87506	5.39794	4.64147	4.86213	4.77379	4.88081	4.94448	4.74819	4.30103	5	4.90309	4.60206
Liver	6.49206	6.40909	6.21352	6.24304	6.1383	6.35218	6.39794	5.87506	6	6.17609	5.85582	5.90037	5.8879	5.77815	5.72016	5.90309	6.09691	6.24304	5.87506	6.273	5.70243	5.66535	5.77159	5.61278	5.54654	5.58433	5.47712	5.49831	5.35218	5.07918
Spleen	6.24179	6.24428	6.2014	6.14613	6.14613	5.95424	6.17609	6.39794	6.30103	6.69897	5.76938	5.8704	5.53403	5.92428	5.62325	6.07918	6	6.07918	6.14613	5.30103	5.63397	5.58687	5.57142	5.53782	5.62325	5.72632	5.17609	5.47712	5.35218	5.57403
	Figure 2E						Figure 2F								Figure 2G						Figure 2H
							RT-PCR	Caco-2 GPR40							Ileum GPR40						Colon GPR40						Figure 2I
	FTIC CON	(μg/mL)						Control	Lm	LA5+Lm	LA10+Lm	LA20+Lm			Control	AKK	Lm	AKK+Lm			Control	AKK	Lm	AKK+Lm			FTIC CON	(μg/mL)
	Control	Lm	LA2.5+Lm	LA5+Lm				0.911722	1.65099	3.94493	5.16941	7.02907			1.3488	0.621718	2.82763	1.31856			1.1028	1.16209	5.54336	2.75294			Control	Lm	LA+Lm	LA+DC+Lm
	2.75348	10.6124	4.81859	3.61394				0.905425	0.743979	4.56305	3.605	6.51305			1.41112	1.15107	2.37093	1.43241			0.600939	0.876819	7.44816	3.76882			2.75348	10.8418	3.72867	8.83407
	2.75348	9.07826	6.88369	3.61394				1.21139	1.20025	4.62675	5.57897	5.59188			0.500446	0.783694	2.52675	1.81438			1.00896	0.671752	6.05344	2.78801			3.32712	10.2108	3.44185	7.39997
	1.37674	9.27826	5.33486	3.78603			Mean	1.00951	1.19841	4.37825	4.78446	6.378			1.40835	1.14196	2.49305	2.0016			1.43911	1.1822	4.11055	2.2213			1.37674	9.35035	3.95812	9.17826
	2.29456	9.65629	5.67905	3.6713			SD	0.142773	0.370289	0.307502	0.8506	0.59445			0.731266	1.00588	2.55889	1.90852			1.44545	0.790497	4.53961	3.06422		Mean	2.48578	10.1343	3.70955	8.47077
	0.649001	0.676043	0.877502	0.0811251											1.01079	0.729459	3.87183	1.34291			0.811994	0.738811	7.9497	4.53159		SD	0.818431	0.611286	0.211202	0.770095
															1.31345	0.946721	2.47116	1.8865			1.2398	0.892408	6.64364	2.31346
															0.767851	1.16036	2.34576	1.69889			0.714163	0.616866	5.56111	2.99885
														Mean	1.06151	0.942607	2.68325	1.67547		Mean	1.0454	0.86643	5.9812	3.0549
														SD	0.335631	0.196306	0.469856	0.255468		SD	0.299834	0.196895	1.24583	0.715939
Figure 2J
Bacteria loads (LOG CFU)
Treatment	Lm										LA+Lm										LA+DC+Lm
Ileum	6.20263	6.15579	6.23223	6.52827	6.64147	6.48785	7.01072	6.99782	6.57403	6.90309	4.07918	4.68169	3.86923	3.77815	4.53148	3.47712	4.17609	3.69897	4.39794	4	6.31323	5.9825	5.68169	5.76716	6.22401	5.66276	5.79588	5.62839	5.95424	5.35218
Colon	6.47712	6.13818	5.89697	5.7185	5.46389	6.14333	6.31175	6.09691	5.8451	6.30103	4.98588	4.79028	4.57403	5.03981	5.09342	4.75587	4.23045	5.02531	3.8451	4.39794	6.15091	5.98137	5.47056	5.41913	5.19313	5.77269	5.8293	6.0607	5.39794	5.51188
Feces	6.47298	6.03874	6.28603	6.61321	5.86864	6.48897	5.79934	6.03743	5.93952	6.07918	4.80441	4.58343	4.68538	5.09482	4.31806	4.75282	4.20412	4.41497	4.25527	4.60206	5.95533	5.60665	5.79882	6.35936	5.62066	5.75205	6.26126	5.74036	5.8893	6.16879
MLN	5.86776	6.20235	6.24267	6.49276	6.23426	6.11394	5.65321	5.97772	5.77815	5.8451	5.25479	5.33556	5.01009	4.98677	4.64836	5.17026	5.25527	5.09691	4.47712	4.77815	6.15137	5.99189	6.25455	5.56526	5.81124	6.09079	5.27875	5.36173	5.716	5.8921
Liver	5.9825	6.20235	5.70157	5.90848	6.16584	5.52505	6.09691	5.81291	5.30103	5.95424	4.60552	4.56844	4.67468	4.61278	4.54654	4.58433	4.30103	4.32222	4.17609	4	5.76678	5.86776	5.69417	5.4624	4.95424	5.69461	5.86034	5.47712	5.65321	5.35218
Spleen	5.90768	5.66323	6.20235	6.05308	5.61805	6.43854	5.57403	6.23679	5.95424	6.07918	4.90768	4.69064	5.33756	4.36173	5.10721	4.75587	4.74036	4.30103	4.65321	4.17609	6.11461	5.66839	5.92298	6.15076	5.6721	5.90309	5.77815	5.39794	5.30103	5.47712
[truncated: 9 more columns]

## Sheet: Figure S1
Weight (g)
	Control										Lm										AKK+Lm										HK-AKK+Lm
day11	22	21.4	21.2	22.7	21.7	22.8	20.9	22.8	21.2	21.5	21.1	20.9	22.1	20.6	21.6	21.2	22.2	23	21.6	21.8	22.3	21.6	20.5	21.3	21.9	21.8	19.1	22.2	23.3	24.1	23.1	22.6	22.9	18.9	22.2	20.5	21	22.1	17.8	23.3
day12	22	21	21	22.8	21.4	22.2	20.6	22.7	20.9	21.6	21	18.9	20.3	19.6	19	18.1	19.5	21.6	20.5	20.9	21.1	21.4	20.6	20.2	20.9	20.6	18.9	21.4	22.9	23.7	21.3	21.1	21.6	17.6	20.1	20	20.9	20.8	17.9	20.1
day13	22.1	21	21.1	22.4	21.2	22.3	21	22.9	21	21.9	19.6	18	18.7	18	17.7	16.6	18	19.3	18.6	20.2	20.2	19.9	20.3	19.9	18.1	18.8	18.9	20	22.9	23.6	20.3	18.9	19.7	16.1	17.9	18.8	19.6	19	16.9	18.8
day14	22	21.1	21.2	22.1	21.2	22.3	20.3	22.4	21.3	21.8	18.3	16.5	16.9	16.8	16.3	14.7	17.4	18.7	17.8	19.6	19.7	18.7	19.6	17.4	17.4	17.5	18.5	18.8	22.1	23.4	19.2	19.3	19	14.9	17.2	17.8	18.3	17.8	17.1	16.9

## Sheet: Figure S2
	Figure S2A						Figure S2B						Figure S2C
	RT-PCR						RT-PCR						RT-PCR
		Ileum TNF-α						Ileum iNOS						Colon TNF-α
		Control	AKK	Lm	AKK+Lm			Control	AKK	Lm	AKK+Lm			Control	AKK	Lm	AKK+Lm
		0.865111	1.48682	2.13224	1.34248			0.965854	1.69927	7.34965	3.41157			1.2082	0.968901	2.2408	0.785468
		1.05593	0.850042	2.80668	1.37176			0.906444	1.53609	3.22132	4.80221			0.923826	0.620422	1.36272	1.02014
		0.849731	1.31593	1.99307	1.40629			0.892148	0.804534	6.22079	6.36019			1.00407	0.899658	2.00824	0.578475
		0.904276	0.765184	2.74472	1.47599			1.02612	1.23404	7.48785	3.16393			0.516912	0.500958	1.51208	0.844462
		1.09884	1.41438	2.264	1.61863			1.44791	0.982852	5.37051	5.13003			0.936478	1.32123	1.45498	1.4504
		1.09931	0.923358	2.12405	1.03274			0.635161	0.786825	5.52125	3.56889			1.35708	0.688554	2.63641	1.2523
	Figure S2D						Figure S2E						Figure S2F
	RT-PCR						FITC con	(μg/mL)					RT-PCR
		Colon iNOS						Control	AKK	Lm	AKK+Lm			Ileum Occludin
		Control	AKK	Lm	AKK+Lm			2.54979	1.58654	9.84503	3.47055			Control	AKK	Lm	AKK+Lm
		1.43202	1.52789	2.74139	0.9534			2.40814	2.03983	9.42006	2.90393			1.04229	1.63694	0.401186	0.589916
		0.34678	0.447343	2.29307	1.44466			1.98317	1.92651	10.1283	2.47896			0.837831	0.181425	0.546222	0.353794
		1.24106	0.781026	2.07167	1.70057			2.054	1.69986	10.5533	4.60379			1.14106	1.13127	0.126156	0.426908
		1.11441	0.854664	1.96923	1.67751			1.2749	1.92651	9.84503	3.11641			0.55554	1.20214	0.315172	0.430062
		0.754253	0.700186	1.50469	1.30015			2.19565	2.03983	10.1283	3.96634			0.606508	1.35307	0.114003	0.576566
		1.00841	0.794044	1.62869	1.02087		Mean	2.07761	1.86985	9.98668	3.42333			1.7607	1.30606	0.204872	1.10163
							SD	0.408241	0.169986	0.346983	0.700759
	Figure S2G						Figure S2H						Figure S2I
	RT-PCR						RT-PCR						RT-PCR
		Ileum Claudin-1						Colon Occludin						Colon Claudin-1
		Control	AKK	Lm	AKK+Lm			Control	AKK	Lm	AKK+Lm			Control	AKK	Lm	AKK+Lm
		1.17518	1.07538	2.44152	11.5141			1.05158	1.32515	0.237195	0.930221			0.622433	0.672015	0.164441	0.524734
		0.959486	1.99248	1.39902	4.34478			0.654021	1.57661	0.246754	0.80497			1.36038	0.645508	0.280168	0.382001
		1.18976	1.03279	1.46194	4.65486			0.87107	0.994779	0.188023	0.623135			1.36573	0.518791	0.165909	0.597013
		0.847895	2.04306	5.5162	9.64238			1.56681	0.634661	0.867688	0.779369			1.41543	0.698122	0.313611	0.365668
		1.10567	1.14029	5.46105	7.53754			1.30027	1.51209	0.623401	0.461427			0.498734	1.38376	0.119562	0.318482
		0.64987	0.704834	3.10959	7.0926			0.475202	1.52778	0.298474	0.832473			0.742632	1.94597	0.519008	0.631951

## Sheet: Figure S5
	Figure S5A						Figure S5B							Figure S5C
	Translocated bacteria		(LOG CFU)				TEER							FITC
	Lm	LA2.5+Lm	LA5+Lm	LA10+Lm	LA20+Lm		Lm	LA2.5+Lm	LA5+Lm	LA10+Lm	LA20+Lm	Control		Lm	LA2.5+Lm	LA5+Lm	LA10+Lm	LA20+Lm	Control
	6.40209	5.77583	5.75028	4.83556	4.50732		213	234	265	276	288	326		18.4966	14.3468	13.2455	12.6995	11.5974	2.85389
	6.35334	5.82588	5.83359	4.72395	4.4501		209	233	257	280	293	319		19.3047	15.2012	14.2668	13.3989	11.7979	3.24992
	6.4908	5.76492	5.73111	4.77714	4.3543		198	243	238	269	281	342		19.2465	15.411	13.9112	13.1672	11.6935	2.88549
	6.2833	5.72509	5.30211	4.96237	4.54158		206.667	236.667	253.333	275	287.333	329		19.7294	15.502	13.9803	13.4317	11.5772	3.09403
	6.27184	5.68485	5.49554	4.97128	4.3075		6.3421	4.49691	11.3235	4.54606	4.92161	9.62635		19.1842	15.5349	14.3316	13.3315	11.6429	2.44102
	6.38021	5.9345	5.29885	5.03543	4.60097									19.1923	15.1992	13.9471	13.2058	11.6618	2.90487
	6.30103	5.86332	5.33244	4.94939	4.70757									0.396995	0.441773	0.385914	0.269048	0.0789956	0.27312
	6.17609	5.6902	5.56229	4.89209	4.76343
	6.34242	5.69897	5.46982	4.85126	4.4624
	6.30103	6.07918	5	4.8451	4.30103
	6	6.30103	5.30103	4.77815	4.47712
		Figure S5E						Figure S5F						Figure S5G
		Translocated bacteria		(LOG CFU)				TEER						FITC(mg/L)
		Lm	LA+Lm	DC+LA+Lm				Control	Lm	LA+Lm	DC+LA+Lm			Control	Lm	LA+Lm	DC+LA+Lm
		5.82217	4.69197	5.68124				337	188	221	281			21.8244	199.66	127.541	191.36
		5.89432	4.86688	5.80618				312	215	211	284			22.2748	210.759	123.938	191.521
		5.89873	4.92324	5.84757				316	201	245	262			21.8244	224.143	129.686	201.896
		6.24055	4.68124	5.89763				340	203	217	253			21.1488	227.585	124.367	200.207
		5.88081	4.30103	5.98677				307	226	243	281			21.7681	215.537	126.383	196.246
		6.33041	4.50515	5.97313				327	199	241	273			0.402069	11.1145	2.36083	4.84298
		6.30103	4.77815	5.90309				323.167	205.333	229.667	272.333
		6.07918	4.77815	5.60206				12.4287	12.1472	13.6951	11.3088
		6	4.30103	5.30103
		6.04969	4.64743	5.77763
		0.185281	0.216478	0.206847

## Sheet: Figure S6
	Figure S6A							Figure S6B
	RT-PCR	Caco-2 TNF-α						RT-PCR	Caco-2 IL-6
		Control	Lm	LA5+Lm	LA10+Lm	LA20+Lm			Control	Lm	LA5+Lm	LA10+Lm	LA20+Lm
		0.97041	6.39377	4.1315	3.18951	1.73708			0.965936	3.46615	2.38943	1.54043	1.06437
		1.32562	6.57352	4.01853	3.34808	2.57874			1.13288	3.46615	1.53333	1.94981	1.18099
		0.777366	4.8121	4.07462	2.51984	2.66968			0.913831	4.12197	1.90088	1.41748	1.32869
	Mean	1.02447	5.92646	4.07488	3.01914	2.3285		Mean	1.00422	3.68475	1.94121	1.63591	1.19135
	SD	0.227064	0.791384	0.0461227	0.358945	0.41984		SD	0.0934347	0.309156	0.350664	0.227566	0.108155
	Figure S6C							Figure S6D
	RT-PCR	Caco-2 IL-1β						RT-PCR	Caco-2 PPARγ
		Control	Lm	LA5+Lm	LA10+Lm	LA20+Lm			Control	Lm	LA5+Lm	LA10+Lm	LA20+Lm
		1.05214	3.53081	3.47417	2.31338	1.88339			1.03526	5.05134	2.81539	2.65124	1.9141
		0.831238	3.89062	2.15348	2.75108	1.85746			0.993092	5.3765	2.31873	2.42279	2.18354
		1.1434	4.43828	3.19688	3.05252	2.53737			0.972655	4.07462	2.93494	2.45661	1.46071
	Mean	1.00893	3.95324	2.94151	2.70566	2.09274		Mean	1.00034	4.83415	2.68969	2.51021	1.85278
	SD	0.131053	0.373108	0.568606	0.303458	0.314577		SD	0.0260687	0.553231	0.26681	0.100674	0.298262
	Figure S6E							Figure S6F
	RT-PCR	Caco-2 TNFR1						RT-PCR	Caco-2 TNFR2
		Control	Lm	LA5+Lm	LA10+Lm	LA20+Lm			Control	Lm	LA5+Lm	LA10+Lm	LA20+Lm
		0.954842	4.21831	3.13109	2.04202	1.54399			0.97716	4.28709	3.50642	2.82843	1.52274
		0.860551	4.18918	3.85483	1.26576	2.10916			0.880666	3.24901	3.24901	2.42839	1.51222
		1.217	4.33691	3.6217	2.2974	1.08423			1.16205	4.02782	2.49666	1.95884	2.66968
	Mean	1.0108	4.24813	3.53587	1.86839	1.57913		Mean	1.00662	3.85464	3.08403	2.40522	1.90155
	SD	0.150804	0.0638903	0.301632	0.438696	0.419163		SD	0.116747	0.441134	0.428422	0.355385	0.54317

## Sheet: Figure S7
	Postive cell %
		CK	LM	LA	LA+C	Lm+C
		6.95	20.1	19.87	20.98	19.98
		7.19	19.86	19.6	18.97	19.68
		6.7	18.99	19.98	19.86	20.36
		6.86	21.06	20.06	20.03	19.37
		7.39	20.96	18.69	19.34	21.43
		7.018	20.194	19.64	19.836	20.164
		0.244409	0.762459	0.4998	0.684532	0.712702

## Sheet: Figure S8
Weight (g)
	Control										Lm										LA+Lm										LA+DC+Lm
day11	21.5	20.39	20.2	22.6	21.9	20.14	21	22.9	21.5	21.25	21.9	20.39	22.91	20.76	21.96	22.2	23.2	24.3	22.96	22.8	23.3	21.96	22.5	23.3	22.9	23.8	23.1	23.2	24.3	24.01	23.91	21.6	22.09	19.9	21.8	21.5	22.1	22.81	19.8	23.83
day12	22	21	20.7	22.8	22.4	22.2	20.6	22.7	20.9	21.6	21	18.09	20.73	19.36	18.9	18.91	20.5	21.9	20.75	20.19	21.9	21.34	21.86	22.2	21.9	22.6	22.9	21.9	23.9	23.17	21.13	20.1	21.16	17.06	21.01	20	20.09	20.98	17.9	21.1
day13	22.2	22	21.1	23.1	22.2	22.3	21	22.9	21	21.9	19.3	16.71	18.47	17.58	17.17	16.06	17.8	19.03	18.06	19.2	21.2	20.69	21.3	20.9	21.1	20.8	21.9	20.99	23.09	22.6	20.03	18.9	19.07	15.41	19.04	17.8	19.06	19.1	16.09	18.08
day14	22.5	21.4	21.2	22.1	22.07	22.03	21.3	22.4	21.3	21.8	17.83	15.5	15.79	15.8	16.03	14.07	15.4	17.7	16.8	17.96	19.7	19.97	20.6	19.94	20.4	19.5	21.5	20.08	22.1	22.14	18.2	18.3	17.9	14.69	15.27	16.08	17.3	16.8	15.1	15.9
